# Supplementary material for: Development of Porous Silicon(Si) Anode Through Magnesiothermic Reduction of Mesoporous Silica(SiO2) Aerogel for All-Solid-State Lithium-Ion Batteries
Source: Gels. 2025 Apr 21;11(4):304. doi: 10.3390/gels11040304 (PMC12027081; doi:10.3390/gels11040304)
Supplement: Supplementary file 1 [file gels-11-00304-s001.zip]

Archive with 1 entries (1 files):
- gels-3579510-supplementary.pdf
